# Supplementary material for: Common oral conditions and correlates: an oral health survey in Kwara State Nigeria
Source: BMC Res Notes. 2017 Nov 7;10:568. doi: 10.1186/s13104-017-2894-0 (PMC5678784; doi:10.1186/s13104-017-2894-0)
Supplement: Supplementary file 1 — Additional file 1. Oral health conditions for abstract. The data contains the socio-demographic characteristics and oral health conditions found among the 150 participants. [file 13104_2017_2894_MOESM1_ESM.xlsx]

## Sheet: Sheet1
SERIAL N	LOCATION	RURAL/UR	PLACE	RELIGION	AGEGRP	SEX	OCCUP/F	EDUCATION	PLAQUE2	CALCULUS2	BLEEDINGGUMS	ORALTHRUSH	GINGIVITIS	PERIODONTITIS	PERIODONTAL STATUS	ENAMEL WEAR	ENAMEL WEAR2	ULCERS	TRAUMA	TRAUMA2	SWELLING	DecayedCount	TypeofCaries	MissingCount	OtherCauses	FilledCount	DMFTSum	Others	Counselling	Referrals
3	irepodun	RURAL	MUSLIM SCHOOL OMUARAN	christian	35-44	female	teacher	University	PRESENT	PRESENT	absent	absent	present	absent	3	absent	absent	absent	absent	absent	present	1	class2	0	not applicable	0	1	not applicable	given counselling	referred
4	irepodun	RURAL	MUSLIM SCHOOL OMUARAN	christian	35-44	female	teacher	University	PRESENT	ABSENT	absent	absent	absent	absent	1	occlusal andcervical/labial/incisal	present	absent	absent	absent	absent	0	notapplicable	0	not applicable	0	0	hypoplasia,and ant openbite	given counselling	referred
10	irepodun	RURAL	MUSLIM SCHOOL OMUARAN	islam	35-44	female	teacher	NCE	PRESENT	PRESENT	absent	absent	present	absent	3	occlusal	present	absent	absent	absent	absent	3	class1	0	not applicable	0	3	not applicable	given counselling	referred
11	irepodun	RURAL	MUSLIM SCHOOL OMUARAN	christian	35-44	female	teacher	Polytechnic	ABSENT	ABSENT	absent	absent	absent	absent	0	absent	absent	absent	absent	absent	absent	0	notapplicable	0	not applicable	0	0	gingival recession,stains	given counselling	referred
13	irepodun	RURAL	MUSLIM SCHOOL OMUARAN	islam	35-44	male	teacher	NCE	ABSENT	PRESENT	absent	absent	absent	absent	3	absent	absent	absent	absent	absent	absent	0	notapplicable	0	not applicable	0	0	gingival recession,stains	given counselling	referred
16	irepodun	RURAL	MUSLIM SCHOOL OMUARAN	islam	35-44	female	teacher	NCE	ABSENT	PRESENT	absent	absent	absent	absent	1	absent	absent	absent	absent	absent	absent	0	notapplicable	0	traumaokada	0	0	stains	given counselling	referred
17	irepodun	RURAL	MUSLIM SCHOOL OMUARAN	christian	35-44	male	teacher	NCE	PRESENT	PRESENT	absent	absent	absent	absent	3	absent	absent	absent	absent	absent	absent	0	notapplicable	0	not applicable	0	0	gingival recession	given counselling	referred
19	irepodun	RURAL	secretariat	islam	35-44	male	civilservant	not indicated	ABSENT	ABSENT	absent	absent	present	absent	1	absent	absent	absent	absent	absent	absent	0	notapplicable	0	not applicable	0	0	not applicable	given counselling	referred
20	irepodun	RURAL	secretariat	christian	35-44	female	civilservant	not indicated	PRESENT	PRESENT	absent	absent	absent	absent	2	absent	absent	absent	absent	absent	absent	0	notapplicable	0	not applicable	0	0	not applicable	given counselling	referred
29	irepodun	RURAL	secretariat	christian	35-44	female	civilservant	not indicated	PRESENT	ABSENT	absent	absent	absent	absent	1	absent	absent	absent	absent	absent	absent	0	notapplicable	0	not applicable	0	0	not applicable	given counselling	referred
30	irepodun	RURAL	secretariat	christian	35-44	female	civilservant	not indicated	ABSENT	PRESENT	absent	absent	absent	absent	1	absent	absent	absent	absent	absent	absent	0	notapplicable	0	not applicable	0	0	not applicable	given counselling	referred
33	irepodun	RURAL	secretariat	christian	35-44	female	civilservant	not indicated	ABSENT	ABSENT	absent	absent	present	absent	1	absent	absent	absent	absent	absent	absent	0	notapplicable	0	not applicable	0	0	not applicable	given counselling	referred
34	irepodun	RURAL	secretariat	christian	35-44	female	civilservant	not indicated	ABSENT	PRESENT	absent	absent	absent	present	2	absent	absent	absent	absent	absent	absent	0	notapplicable	0	not applicable	0	0	not applicable	given counselling	referred
37	irepodun	RURAL	secretariat	christian	35-44	female	civilservant	not indicated	ABSENT	PRESENT	absent	absent	absent	absent	1	absent	absent	absent	absent	absent	absent	0	notapplicable	0	not applicable	0	0	not applicable	given counselling	referred
39	irepodun	RURAL	secretariat	christian	35-44	male	civilservant	not indicated	PRESENT	PRESENT	absent	absent	absent	absent	2	absent	absent	absent	absent	absent	absent	0	notapplicable	0	not applicable	0	0	not applicable	given counselling	referred
41	irepodun	RURAL	secretariat	islam	35-44	female	civilservant	not indicated	PRESENT	ABSENT	absent	absent	absent	absent	1	absent	absent	absent	absent	absent	absent	0	notapplicable	0	not applicable	0	0	hypoplasia,and ant openbite	given counselling	referred
42	irepodun	RURAL	secretariat	islam	35-44	male	civilservant	not indicated	ABSENT	PRESENT	absent	absent	absent	absent	1	absent	absent	absent	absent	absent	absent	0	notapplicable	0	not applicable	0	0	not applicable	given counselling	referred
51	irepodun	RURAL	secretariat	christian	35-44	female	civilservant	not indicated	PRESENT	ABSENT	absent	absent	absent	absent	1	absent	absent	absent	absent	absent	absent	0	notapplicable	0	not applicable	0	0	not applicable	given counselling	referred
52	irepodun	RURAL	secretariat	christian	35-44	female	civilservant	not indicated	ABSENT	ABSENT	absent	absent	absent	absent	0	absent	absent	absent	absent	absent	absent	1	class1	0	not applicable	0	1	not applicable	given counselling	referred
58	irepodun	RURAL	Aperan community college	islam	35-44	male	teacher	not indicated	PRESENT	ABSENT	absent	absent	absent	absent	1	occlusal	present	absent	present	present	present	0	notapplicable	0	not applicable	0	0	not applicable	given counselling	referred
60	irepodun	RURAL	Aperan community college	christian	35-44	male	teacher	Polytechnic	PRESENT	PRESENT	absent	absent	present	absent	3	occlusal	present	absent	absent	absent	absent	0	notapplicable	0	not applicable	0	0	not applicable	given counselling	referred
61	irepodun	RURAL	Aperan community college	christian	35-44	male	teacher	not indicated	PRESENT	ABSENT	absent	absent	absent	absent	1	occlusal	present	absent	absent	absent	absent	0	notapplicable	0	not applicable	0	0	not applicable	given counselling	referred
63	irepodun	RURAL	Aperan community college	christian	35-44	female	teacher	NCE	ABSENT	ABSENT	absent	absent	absent	absent	0	absent	absent	absent	absent	absent	absent	0	notapplicable	0	not applicable	0	0	not applicable	given counselling	referred
66	irepodun	RURAL	Aperan community college	christian	35-44	male	teacher	NCE	ABSENT	PRESENT	absent	absent	present	absent	2	absent	absent	absent	absent	absent	absent	0	notapplicable	0	not applicable	0	0	not applicable	given counselling	referred
70	irepodun	RURAL	Aperan community college	christian	35-44	male	teacher	Polytechnic	ABSENT	PRESENT	absent	absent	absent	absent	1	cervical/labial	present	absent	absent	absent	absent	1	class1	0	not applicable	0	1	cervical abrasion ,gingival recession	given counselling	referred
71	irepodun	RURAL	Aperan community college	islam	12	female	skilled	not indicated	PRESENT	ABSENT	absent	absent	absent	absent	1	absent	absent	absent	absent	absent	absent	0	notapplicable	0	not applicable	0	0	not applicable	given counselling	not applicable
72	irepodun	RURAL	Aperan community college	islam	12	female	skilled	not indicated	PRESENT	PRESENT	absent	absent	present	absent	5	absent	absent	absent	absent	absent	absent	0	notapplicable	0	not applicable	0	0	not applicable	given counselling	referred
73	irepodun	RURAL	Aperan community college	christian	12	female	skilled	not indicated	PRESENT	ABSENT	absent	absent	absent	absent	1	occlusal	present	absent	absent	absent	absent	1	class1	0	not applicable	0	1	hypoplasia,and ant openbite	given counselling	referred
74	irepodun	RURAL	Aperan community college	christian	12	female	teacher	not indicated	PRESENT	PRESENT	absent	absent	present	absent	5	absent	absent	absent	absent	absent	absent	0	notapplicable	0	not applicable	0	0	not applicable	given counselling	referred
75	irepodun	RURAL	Aperan community college	christian	12	female	skilled	not indicated	PRESENT	PRESENT	absent	absent	absent	absent	2	absent	absent	absent	absent	absent	absent	0	notapplicable	0	not applicable	0	0	not applicable	given counselling	referred
76	irepodun	RURAL	Aperan community college	christian	12	female	civilservant	not indicated	PRESENT	PRESENT	absent	absent	absent	absent	3	absent	absent	absent	absent	absent	absent	0	notapplicable	0	not applicable	0	0	stains	given counselling	referred
77	irepodun	RURAL	Aperan community college	christian	12	female	teacher	not indicated	PRESENT	PRESENT	absent	absent	present	absent	4	absent	absent	absent	absent	absent	absent	0	notapplicable	0	not applicable	0	0	not applicable	given counselling	referred
78	irepodun	RURAL	Aperan community college	christian	12	female	teacher	not indicated	PRESENT	ABSENT	absent	absent	absent	absent	1	absent	absent	absent	absent	absent	absent	0	notapplicable	0	not applicable	0	0	stains	given counselling	referred
90	irepodun	RURAL	Aperan community college	christian	12	male	civilservant	not indicated	PRESENT	PRESENT	absent	absent	absent	absent	4	absent	absent	absent	absent	absent	absent	0	notapplicable	0	not applicable	0	0	not applicable	given counselling	referred
91	irepodun	RURAL	Aperan community college	christian	12	male	civilservant	not indicated	PRESENT	PRESENT	absent	absent	present	absent	3	absent	absent	absent	absent	absent	absent	0	notapplicable	0	not applicable	0	0	not applicable	given counselling	referred
93	irepodun	RURAL	Aperan community college	christian	12	male	teacher	not indicated	PRESENT	PRESENT	absent	absent	present	absent	6	absent	absent	absent	absent	absent	absent	0	notapplicable	0	not applicable	0	0	not applicable	given counselling	referred
94	irepodun	RURAL	Aperan community college	islam	12	male	skilled	not indicated	PRESENT	PRESENT	absent	absent	absent	absent	4	absent	absent	absent	absent	absent	absent	0	notapplicable	0	not applicable	0	0	not applicable	given counselling	referred
95	irepodun	RURAL	Aperan community college	christian	12	male	others	not indicated	PRESENT	PRESENT	absent	absent	present	absent	4	absent	absent	absent	absent	absent	absent	0	notapplicable	0	not applicable	0	0	not applicable	given counselling	referred
96	irepodun	RURAL	Aperan community college	christian	12	male	skilled	not indicated	PRESENT	PRESENT	absent	absent	present	absent	3	absent	absent	absent	absent	absent	absent	0	notapplicable	0	not applicable	0	0	not applicable	given counselling	referred
97	irepodun	RURAL	Aperan community college	christian	12	male	skilled	not indicated	PRESENT	PRESENT	absent	absent	present	absent	3	absent	absent	absent	absent	absent	absent	0	notapplicable	0	not applicable	0	0	not applicable	given counselling	referred
98	irepodun	RURAL	Aperan community college	christian	12	male	skilled	not indicated	PRESENT	PRESENT	absent	absent	absent	absent	5	absent	absent	absent	absent	absent	absent	0	notapplicable	0	not applicable	0	0	not applicable	given counselling	referred
99	irepodun	RURAL	Aperan community college	christian	12	male	skilled	not indicated	ABSENT	PRESENT	absent	absent	present	absent	3	absent	absent	absent	absent	absent	absent	0	notapplicable	0	not applicable	0	0	not applicable	given counselling	referred
100	irepodun	RURAL	Aperan community college	christian	12	male	unskilled	not indicated	ABSENT	PRESENT	absent	absent	absent	absent	1	absent	absent	absent	absent	absent	absent	0	notapplicable	0	not applicable	0	0	stains	given counselling	referred
101	irepodun	RURAL	Aperan community college	christian	12	female	skilled	not indicated	PRESENT	PRESENT	absent	absent	present	absent	4	absent	absent	absent	absent	absent	absent	0	notapplicable	0	not applicable	0	0	not applicable	given counselling	referred
102	irepodun	RURAL	Aperan community college	islam	12	male	unskilled	not indicated	ABSENT	PRESENT	absent	absent	present	absent	2	absent	absent	absent	absent	absent	absent	0	notapplicable	0	not applicable	0	0	not applicable	given counselling	referred
104	irepodun	RURAL	Aperan community college	christian	12	female	others	not indicated	PRESENT	ABSENT	absent	absent	absent	absent	1	absent	absent	absent	absent	absent	absent	0	notapplicable	0	not applicable	0	0	not applicable	given counselling	referred
105	irepodun	RURAL	Aperan community college	christian	12	female	skilled	not indicated	PRESENT	PRESENT	absent	absent	present	absent	3	occlusal	present	absent	absent	absent	absent	0	notapplicable	0	not applicable	0	0	not applicable	given counselling	referred
106	irepodun	RURAL	Aperan community college	christian	12	female	skilled	not indicated	PRESENT	PRESENT	absent	absent	absent	absent	3	absent	absent	absent	absent	absent	absent	0	notapplicable	0	not applicable	0	0	not applicable	given counselling	referred
108	irepodun	RURAL	Aperan community college	christian	12	male	skilled	not indicated	PRESENT	PRESENT	present	absent	present	absent	6	absent	absent	absent	absent	absent	absent	0	notapplicable	0	not applicable	0	0	not applicable	given counselling	referred
110	irepodun	RURAL	Muslim community school	islam	2017-05-06	male	skilled	not indicated	PRESENT	PRESENT	absent	absent	absent	absent	3	absent	absent	absent	absent	absent	absent	0	notapplicable	0	not applicable	0	0	not applicable	given counselling	referred
111	irepodun	RURAL	Muslim community school	islam	2017-05-06	male	teacher	not indicated	ABSENT	ABSENT	absent	absent	absent	absent	0	absent	absent	absent	absent	absent	absent	0	notapplicable	0	not applicable	0	0	stains	given counselling	not applicable
112	irepodun	RURAL	Muslim community school	islam	2017-05-06	male	skilled	not indicated	ABSENT	PRESENT	absent	absent	absent	absent	2	absent	absent	absent	absent	absent	absent	0	notapplicable	0	not applicable	0	0	not applicable	given counselling	referred
113	irepodun	RURAL	Muslim community school	christian	2017-05-06	female	teacher	not indicated	ABSENT	PRESENT	absent	absent	absent	absent	3	absent	absent	absent	absent	absent	absent	0	notapplicable	0	not applicable	0	0	not applicable	given counselling	referred
114	irepodun	RURAL	Muslim community school	islam	2017-05-06	female	others	not indicated	ABSENT	ABSENT	absent	absent	absent	absent	0	absent	absent	absent	absent	absent	absent	0	notapplicable	0	not applicable	0	0	not applicable	given counselling	referred
115	irepodun	RURAL	Muslim community school	islam	2017-05-06	female	others	not indicated	PRESENT	PRESENT	absent	absent	present	absent	4	absent	absent	absent	absent	absent	absent	0	notapplicable	0	not applicable	0	0	not applicable	given counselling	referred
116	irepodun	RURAL	Muslim community school	islam	2017-05-06	female	skilled	not indicated	PRESENT	PRESENT	absent	absent	absent	absent	3	absent	absent	absent	absent	absent	absent	0	notapplicable	0	not applicable	0	0	stains	given counselling	referred
117	irepodun	RURAL	Muslim community school	islam	2017-05-06	male	teacher	not indicated	ABSENT	ABSENT	absent	absent	absent	absent	0	absent	absent	absent	absent	absent	absent	0	notapplicable	0	not applicable	0	0	not applicable	given counselling	referred
118	irepodun	RURAL	Muslim community school	islam	2017-05-06	female	others	not indicated	ABSENT	ABSENT	absent	absent	absent	absent	0	absent	absent	absent	absent	absent	absent	1	class1	0	not applicable	0	1	not applicable	given counselling	referred
119	irepodun	RURAL	Muslim community school	islam	2017-05-06	male	skilled	not indicated	PRESENT	PRESENT	absent	absent	absent	absent	3	absent	absent	absent	absent	absent	absent	0	notapplicable	0	not applicable	0	0	not applicable	given counselling	referred
122	irepodun	RURAL	Muslim community school	christian	2017-05-06	female	skilled	not indicated	PRESENT	PRESENT	absent	absent	absent	absent	2	absent	absent	absent	absent	absent	absent	0	notapplicable	0	not applicable	0	0	not applicable	given counselling	referred
123	irepodun	RURAL	Muslim community school	christian	2017-05-06	female	unskilled	not indicated	PRESENT	PRESENT	absent	absent	absent	absent	4	absent	absent	absent	absent	absent	absent	0	notapplicable	0	not applicable	0	0	not applicable	given counselling	referred
124	irepodun	RURAL	Muslim community school	islam	2017-05-06	female	skilled	not indicated	PRESENT	PRESENT	absent	absent	absent	absent	3	absent	absent	absent	absent	absent	absent	0	notapplicable	0	not applicable	0	0	not applicable	given counselling	referred
126	irepodun	RURAL	Muslim community school	christian	2017-05-06	female	skilled	not indicated	PRESENT	ABSENT	absent	absent	absent	absent	1	absent	absent	absent	absent	absent	absent	0	notapplicable	0	not applicable	0	0	not applicable	given counselling	referred
127	irepodun	RURAL	Muslim community school	islam	2017-05-06	female	skilled	not indicated	PRESENT	PRESENT	absent	absent	absent	absent	2	absent	absent	absent	absent	absent	absent	0	notapplicable	0	not applicable	0	0	not applicable	given counselling	referred
131	irepodun	RURAL	Muslim community school	christian	2017-05-06	male	skilled	not indicated	ABSENT	PRESENT	absent	absent	absent	absent	1	absent	absent	absent	absent	absent	absent	0	notapplicable	0	not applicable	0	0	not applicable	given counselling	referred
132	irepodun	RURAL	Muslim community school	islam	2017-05-06	male	unskilled	not indicated	PRESENT	PRESENT	absent	absent	absent	absent	2	absent	absent	absent	absent	absent	absent	0	notapplicable	0	not applicable	0	0	not applicable	given counselling	referred
133	irepodun	RURAL	Muslim community school	christian	2017-05-06	male	skilled	not indicated	PRESENT	ABSENT	absent	absent	absent	absent	1	absent	absent	absent	absent	absent	absent	0	notapplicable	0	not applicable	0	0	not applicable	given counselling	referred
134	irepodun	RURAL	Muslim community school	islam	2017-05-06	male	skilled	not indicated	PRESENT	PRESENT	absent	absent	absent	absent	4	absent	absent	absent	absent	absent	absent	0	notapplicable	0	not applicable	0	0	not applicable	given counselling	referred
135	irepodun	RURAL	Muslim community school	islam	2017-05-06	female	skilled	not indicated	PRESENT	ABSENT	absent	absent	absent	absent	1	absent	absent	absent	absent	absent	absent	0	notapplicable	0	not applicable	0	0	not applicable	given counselling	not applicable
137	irepodun	RURAL	Muslim community school	christian	2017-05-06	male	skilled	not indicated	ABSENT	ABSENT	absent	absent	absent	absent	0	absent	absent	absent	absent	absent	absent	0	notapplicable	0	not applicable	0	0	not applicable	given counselling	not applicable
138	irepodun	RURAL	Muslim community school	christian	2017-05-06	male	skilled	not indicated	PRESENT	ABSENT	absent	absent	absent	absent	1	absent	absent	absent	absent	absent	absent	1	class1	0	not applicable	0	1	not applicable	given counselling	referred
139	irepodun	RURAL	Muslim community school	islam	2017-05-06	male	skilled	not indicated	PRESENT	PRESENT	absent	absent	absent	absent	3	absent	absent	absent	absent	absent	absent	0	notapplicable	0	not applicable	0	0	not applicable	given counselling	referred
140	irepodun	RURAL	Muslim community school	christian	2017-05-06	male	unskilled	not indicated	PRESENT	PRESENT	absent	absent	absent	absent	2	absent	absent	absent	absent	absent	absent	0	notapplicable	0	not applicable	0	0	not applicable	given counselling	referred
141	irepodun	RURAL	Muslim community school	islam	2017-05-06	male	skilled	not indicated	PRESENT	ABSENT	absent	absent	absent	absent	1	absent	absent	absent	absent	absent	absent	0	notapplicable	0	not applicable	0	0	not applicable	given counselling	not applicable
143	ilorinwest	URBAN	adabata	islam	2017-05-06	female	civilservant	not indicated	ABSENT	ABSENT	absent	absent	absent	absent	0	cervical/labial	present	absent	absent	absent	absent	0	notapplicable	0	not applicable	0	0	INCISAL ATTRITION	given counselling	referred
144	ilorinwest	URBAN	adabata	islam	2017-05-06	female	skilled	not indicated	PRESENT	PRESENT	absent	absent	absent	absent	2	absent	absent	absent	absent	absent	absent	0	notapplicable	0	not applicable	0	0	not applicable	given counselling	referred
146	ilorinwest	URBAN	adabata	islam	2017-05-06	female	others	not indicated	PRESENT	PRESENT	absent	absent	present	absent	3	absent	absent	absent	absent	absent	absent	0	notapplicable	0	not applicable	0	0	not applicable	given counselling	referred
147	ilorinwest	URBAN	adabata	islam	2017-05-06	female	skilled	not indicated	PRESENT	PRESENT	absent	absent	absent	absent	2	absent	absent	absent	absent	absent	absent	0	notapplicable	0	not applicable	0	0	not applicable	given counselling	referred
151	ilorinwest	URBAN	adabata	islam	2017-05-06	female	skilled	not indicated	ABSENT	ABSENT	absent	absent	absent	absent	0	absent	absent	absent	absent	absent	absent	0	notapplicable	0	not applicable	0	0	not applicable	given counselling	not applicable
154	ilorinwest	URBAN	adabata	islam	2017-05-06	female	civilservant	not indicated	ABSENT	ABSENT	absent	absent	absent	absent	0	absent	absent	absent	absent	absent	absent	4	1class1,2class2,1class3	0	not applicable	0	4	not applicable	given counselling	referred
158	ilorinwest	URBAN	adabata	islam	2017-05-06	female	skilled	not indicated	PRESENT	PRESENT	absent	absent	present	absent	5	absent	absent	absent	absent	absent	absent	0	notapplicable	0	not applicable	0	0	not applicable	given counselling	referred
159	ilorinwest	URBAN	adabata	islam	2017-05-06	female	civilservant	not indicated	PRESENT	ABSENT	absent	absent	absent	absent	1	absent	absent	absent	fracture of tooth	present	absent	0	notapplicable	0	not applicable	0	0	not applicable	given counselling	referred
160	ilorinwest	URBAN	adabata	islam	2017-05-06	female	skilled	not indicated	PRESENT	PRESENT	present	absent	present	absent	5	occlusal	present	absent	absent	absent	absent	0	notapplicable	0	not applicable	0	0	not applicable	given counselling	referred
161	ilorinwest	URBAN	adabata	islam	2017-05-06	female	skilled	not indicated	PRESENT	PRESENT	absent	absent	absent	absent	2	absent	absent	absent	absent	absent	absent	0	notapplicable	0	exfoliation	0	0	crowding	given counselling	referred
162	ilorinwest	URBAN	adabata	islam	2017-05-06	female	skilled	not indicated	PRESENT	PRESENT	absent	absent	absent	absent	2	occlusal	present	absent	fracture of tooth	present	absent	0	notapplicable	0	not applicable	0	0	not applicable	given counselling	referred
163	ilorinwest	URBAN	adabata	islam	2017-05-06	male	skilled	not indicated	PRESENT	ABSENT	absent	absent	absent	absent	1	absent	absent	absent	absent	absent	absent	0	notapplicable	0	not applicable	0	0	not applicable	given counselling	referred
164	ilorinwest	URBAN	adabata	christian	2017-05-06	male	civilservant	not indicated	PRESENT	ABSENT	absent	absent	absent	absent	1	absent	absent	absent	absent	absent	absent	0	notapplicable	0	not applicable	0	0	not applicable	given counselling	referred
165	ilorinwest	URBAN	adabata	islam	2017-05-06	male	skilled	not indicated	PRESENT	PRESENT	absent	absent	absent	absent	2	absent	absent	absent	absent	absent	absent	0	notapplicable	0	not applicable	0	0	not applicable	given counselling	referred
166	ilorinwest	URBAN	adabata	christian	2017-05-06	male	unskilled	not indicated	PRESENT	PRESENT	absent	absent	absent	absent	4	absent	absent	absent	absent	absent	absent	0	notapplicable	0	not applicable	0	0	not applicable	given counselling	referred
167	ilorinwest	URBAN	adabata	islam	2017-05-06	male	skilled	not indicated	PRESENT	PRESENT	absent	absent	present	absent	5	absent	absent	absent	absent	absent	absent	0	notapplicable	0	not applicable	0	0	not applicable	given counselling	referred
168	ilorinwest	URBAN	adabata	islam	2017-05-06	male	skilled	not indicated	PRESENT	PRESENT	absent	absent	present	absent	5	absent	absent	absent	absent	absent	absent	0	notapplicable	0	not applicable	0	0	not applicable	given counselling	referred
169	ilorinwest	URBAN	adabata	islam	2017-05-06	male	skilled	not indicated	PRESENT	PRESENT	absent	absent	absent	absent	2	absent	absent	absent	absent	absent	absent	0	notapplicable	0	not applicable	0	0	not applicable	given counselling	referred
170	ilorinwest	URBAN	adabata	islam	2017-05-06	male	skilled	not indicated	PRESENT	PRESENT	absent	absent	present	absent	4	occlusal	present	absent	absent	absent	absent	0	notapplicable	0	exfoliation	0	0	not applicable	given counselling	referred
171	ilorinwest	URBAN	adabata	islam	2017-05-06	male	skilled	not indicated	PRESENT	PRESENT	absent	absent	absent	absent	3	occlusal	present	absent	absent	absent	absent	1	class2	0	exfoliation	0	1	not applicable	given counselling	referred
172	ilorinwest	URBAN	adabata	islam	2017-05-06	male	skilled	not indicated	PRESENT	PRESENT	present	absent	present	absent	5	occlusal	present	absent	absent	absent	absent	4	class2	0	not applicable	0	4	not applicable	given counselling	referred
173	ilorinwest	URBAN	adabata	islam	2017-05-06	male	skilled	not indicated	PRESENT	PRESENT	absent	absent	present	absent	4	absent	absent	absent	absent	absent	absent	3	1class1,2class2	0	not applicable	0	3	not applicable	given counselling	referred
174	ilorinwest	URBAN	adabata	christian	2017-05-06	male	skilled	not indicated	PRESENT	PRESENT	absent	absent	present	absent	4	absent	absent	absent	absent	absent	absent	0	notapplicable	0	not applicable	0	0	hypoplasia	given counselling	referred
175	ilorinwest	URBAN	adabata	islam	2017-05-06	male	skilled	not indicated	PRESENT	PRESENT	absent	absent	present	absent	4	absent	absent	absent	absent	absent	absent	1	class1	0	not applicable	0	1	hypoplasia	given counselling	referred
176	ilorinwest	URBAN	adabata	islam	2017-05-06	male	skilled	not indicated	PRESENT	PRESENT	absent	absent	absent	absent	2	absent	absent	absent	absent	absent	absent	0	notapplicable	0	exfoliation	0	0	stains	given counselling	referred
178	ilorinwest	URBAN	Babako community jnrsecschool	islam	12	male	civilservant	not indicated	PRESENT	PRESENT	present	absent	present	absent	6	absent	absent	absent	absent	absent	absent	0	notapplicable	0	not applicable	0	0	not applicable	given counselling	referred
180	ilorinwest	URBAN	Babako community jnrsecschool	christian	12	male	others	not indicated	PRESENT	PRESENT	absent	absent	absent	absent	3	absent	absent	absent	absent	absent	absent	0	notapplicable	0	not applicable	0	0	not applicable	given counselling	not applicable
181	ilorinwest	URBAN	Babako community jnrsecschool	christian	12	male	skilled	not indicated	PRESENT	PRESENT	absent	absent	absent	absent	2	absent	absent	absent	absent	absent	absent	0	notapplicable	0	not applicable	0	0	hypoplasia,and ant openbite	given counselling	referred
182	ilorinwest	URBAN	Babako community jnrsecschool	islam	12	male	teacher	not indicated	PRESENT	PRESENT	absent	absent	absent	absent	3	absent	absent	absent	absent	absent	absent	0	notapplicable	0	not applicable	0	0	not applicable	given counselling	not applicable
183	ilorinwest	URBAN	Babako community jnrsecschool	christian	12	male	others	not indicated	PRESENT	ABSENT	absent	absent	present	absent	2	absent	absent	absent	absent	absent	absent	0	notapplicable	0	not applicable	0	0	not applicable	given counselling	not applicable
184	ilorinwest	URBAN	Babako community jnrsecschool	christian	12	male	civilservant	not indicated	PRESENT	PRESENT	absent	absent	present	absent	4	absent	absent	absent	absent	absent	absent	0	notapplicable	0	not applicable	0	0	hypoplasia,tetracycline stain	given counselling	referred
185	ilorinwest	URBAN	Babako community jnrsecschool	christian	12	male	others	not indicated	ABSENT	PRESENT	absent	absent	absent	absent	1	absent	absent	absent	absent	absent	absent	0	notapplicable	0	not applicable	0	0	crowding	given counselling	referred
186	ilorinwest	URBAN	Babako community jnrsecschool	islam	12	male	teacher	not indicated	PRESENT	PRESENT	absent	absent	absent	absent	2	absent	absent	absent	absent	absent	absent	1	class1	0	not applicable	0	1	stains	given counselling	referred
187	ilorinwest	URBAN	Babako community jnrsecschool	islam	12	male	skilled	not indicated	PRESENT	PRESENT	absent	absent	present	absent	4	absent	absent	absent	fracture of tooth	present	absent	0	notapplicable	0	not applicable	0	0	not applicable	given counselling	referred
188	ilorinwest	URBAN	Babako community jnrsecschool	islam	12	male	skilled	not indicated	PRESENT	PRESENT	absent	absent	present	absent	5	absent	absent	absent	absent	absent	absent	0	notapplicable	0	not applicable	0	0	not applicable	given counselling	referred
189	ilorinwest	URBAN	Babako community jnrsecschool	islam	12	male	skilled	not indicated	PRESENT	PRESENT	absent	absent	absent	absent	2	absent	absent	absent	absent	absent	absent	0	notapplicable	0	not applicable	0	0	gingival recession,stains	given counselling	referred
190	ilorinwest	URBAN	Babako community jnrsecschool	islam	12	male	others	not indicated	PRESENT	ABSENT	absent	absent	absent	absent	1	absent	absent	absent	absent	absent	absent	0	notapplicable	0	not applicable	0	0	not applicable	given counselling	referred
191	ilorinwest	URBAN	Babako community jnrsecschool	islam	12	male	skilled	not indicated	PRESENT	PRESENT	absent	absent	absent	absent	2	occlusal	present	absent	fracture of tooth	present	absent	0	notapplicable	0	not applicable	0	0	not applicable	given counselling	referred
192	ilorinwest	URBAN	Babako community jnrsecschool	islam	12	female	others	University	PRESENT	PRESENT	absent	absent	absent	absent	2	absent	absent	absent	absent	absent	absent	0	notapplicable	0	not applicable	0	0	gingival recession	given counselling	referred
194	ilorinwest	URBAN	Babako community jnrsecschool	islam	12	female	teacher	not indicated	ABSENT	ABSENT	absent	absent	absent	absent	0	absent	absent	absent	absent	absent	absent	0	notapplicable	0	not applicable	0	0	not applicable	given counselling	not applicable
195	ilorinwest	URBAN	Babako community jnrsecschool	islam	12	female	teacher	University	PRESENT	PRESENT	present	absent	present	absent	5	absent	absent	absent	absent	absent	absent	0	notapplicable	0	not applicable	0	0	not applicable	given counselling	referred
199	ilorinwest	URBAN	Babako community jnrsecschool	islam	12	female	others	not indicated	PRESENT	PRESENT	absent	absent	absent	absent	3	absent	absent	absent	absent	absent	absent	0	notapplicable	0	not applicable	0	0	hypoplasia	given counselling	referred
201	ilorinwest	URBAN	Babako community jnrsecschool	islam	12	female	teacher	not indicated	PRESENT	PRESENT	absent	absent	present	absent	4	cervical/labial	present	absent	absent	absent	absent	0	notapplicable	0	not applicable	0	0	not applicable	given counselling	referred
205	ilorinwest	URBAN	girls day sec sch Okoerin	islam	12	female	others	not indicated	ABSENT	PRESENT	absent	absent	present	absent	2	absent	absent	absent	absent	absent	absent	0	notapplicable	0	not applicable	0	0	not applicable	given counselling	referred
206	ilorinwest	URBAN	girls day sec sch Okoerin	christian	12	female	civilservant	not indicated	PRESENT	PRESENT	absent	absent	absent	absent	4	absent	absent	absent	absent	absent	absent	0	notapplicable	0	not applicable	0	0	not applicable	given counselling	referred
207	ilorinwest	URBAN	girls day sec sch Okoerin	islam	12	female	civilservant	not indicated	PRESENT	PRESENT	absent	absent	absent	absent	2	absent	absent	absent	absent	absent	absent	0	notapplicable	0	not applicable	0	0	not applicable	given counselling	referred
208	ilorinwest	URBAN	girls day sec sch Okoerin	christian	12	female	teacher	not indicated	PRESENT	PRESENT	absent	absent	present	absent	3	absent	absent	absent	absent	absent	absent	0	notapplicable	0	not applicable	0	0	not applicable	given counselling	referred
209	ilorinwest	URBAN	girls day sec sch Okoerin	christian	12	female	civilservant	not indicated	PRESENT	PRESENT	absent	absent	absent	absent	3	absent	absent	absent	absent	absent	absent	0	notapplicable	0	not applicable	0	0	not applicable	given counselling	referred
212	ilorinwest	URBAN	girls day sec sch Okoerin	islam	12	female	others	not indicated	PRESENT	PRESENT	absent	absent	absent	absent	3	absent	absent	absent	absent	absent	absent	0	notapplicable	0	not applicable	0	0	hypoplasia	given counselling	referred
216	ilorinwest	URBAN	girls day sec sch Okoerin	islam	12	female	skilled	not indicated	ABSENT	PRESENT	absent	absent	absent	absent	2	absent	absent	absent	absent	absent	absent	0	notapplicable	0	not applicable	0	0	not applicable	given counselling	not applicable
218	ilorinwest	URBAN	office,market etc	islam	35-44	male	unskilled	secondaryschool	PRESENT	PRESENT	absent	absent	absent	absent	2	absent	absent	absent	absent	absent	absent	4	class2	0	not applicable	0	4	gingival recession,stains	given counselling	referred
219	ilorinwest	URBAN	office,market etc	islam	35-44	male	skilled	secondaryschool	PRESENT	PRESENT	present	absent	present	present	5	occlusal andcervical/labial/incisal	present	absent	absent	absent	absent	0	notapplicable	0	not applicable	0	0	not applicable	given counselling	referred
220	ilorinwest	URBAN	office,market etc	christian	35-44	male	others	NCE	ABSENT	PRESENT	absent	absent	present	absent	2	occlusal	present	absent	absent	absent	absent	0	notapplicable	0	not applicable	0	0	not applicable	given counselling	referred
221	ilorinwest	URBAN	office,market etc	christian	35-44	male	others	secondaryschool	ABSENT	ABSENT	absent	absent	absent	absent	0	absent	absent	absent	absent	absent	absent	0	notapplicable	0	not applicable	0	0	not applicable	given counselling	not applicable
222	ilorinwest	URBAN	office,market etc	christian	35-44	male	others	secondaryschool	ABSENT	ABSENT	absent	absent	absent	absent	0	absent	absent	absent	absent	absent	absent	0	notapplicable	0	not applicable	0	0	not applicable	given counselling	not applicable
223	ilorinwest	URBAN	office,market etc	christian	35-44	male	skilled	secondaryschool	ABSENT	ABSENT	absent	absent	absent	absent	0	absent	absent	absent	absent	absent	absent	0	notapplicable	0	not applicable	0	0	gingival recession	given counselling	referred
224	ilorinwest	URBAN	office,market etc	christian	35-44	male	civilservant	Polytechnic	ABSENT	PRESENT	absent	absent	present	absent	2	absent	absent	absent	absent	absent	absent	0	notapplicable	0	not applicable	0	0	not applicable	given counselling	referred
225	ilorinwest	URBAN	office,market etc	christian	35-44	female	civilservant	Polytechnic	ABSENT	ABSENT	absent	absent	absent	absent	0	occlusal	present	absent	absent	absent	absent	0	notapplicable	0	not applicable	0	0	not applicable	given counselling	referred
228	ilorinwest	URBAN	office,market etc	islam	35-44	male	civilservant	not indicated	PRESENT	PRESENT	absent	absent	present	absent	3	absent	absent	absent	absent	absent	absent	0	notapplicable	0	not applicable	0	0	halithosis,stains	given counselling	referred
229	ilorinwest	URBAN	office,market etc	christian	35-44	female	civilservant	not indicated	PRESENT	PRESENT	absent	absent	absent	absent	3	absent	absent	absent	absent	absent	absent	2	class1	1	not applicable	0	2	not applicable	given counselling	referred
230	ilorinwest	URBAN	office,market etc	islam	35-44	female	civilservant	University	ABSENT	ABSENT	absent	absent	absent	absent	0	absent	absent	absent	fracture of cusp	present	absent	1	class1	3	not applicable	3	7	not applicable	given counselling	referred
231	ilorinwest	URBAN	office,market etc	christian	35-44	female	others	Polytechnic	ABSENT	ABSENT	absent	absent	absent	absent	0	absent	absent	absent	absent	absent	absent	1	class1	0	not applicable	0	1	not applicable	given counselling	referred
232	ilorinwest	URBAN	girls day sec sch Okoerin	islam	35-44	female	teacher	University	ABSENT	ABSENT	absent	absent	absent	absent	0	absent	absent	absent	absent	absent	absent	1	class1	0	not applicable	0	1	not applicable	given counselling	referred
233	ilorinwest	URBAN	girls day sec sch Okoerin	christian	35-44	female	teacher	University	ABSENT	ABSENT	absent	absent	absent	absent	0	absent	absent	absent	absent	absent	absent	0	notapplicable	0	not applicable	0	0	not applicable	given counselling	referred
234	ilorinwest	URBAN	girls day sec sch Okoerin	christian	35-44	female	teacher	University	ABSENT	ABSENT	absent	absent	absent	absent	0	absent	absent	absent	absent	absent	absent	0	notapplicable	0	not applicable	0	0	stains	given counselling	referred
236	ilorinwest	URBAN	girls day sec sch Okoerin	christian	35-44	female	teacher	not indicated	ABSENT	ABSENT	absent	absent	absent	absent	0	absent	absent	absent	fracture of tooth	present	absent	0	notapplicable	0	not applicable	0	0	not applicable	given counselling	not applicable
237	ilorinwest	URBAN	girls day sec sch Okoerin	christian	35-44	female	teacher	University	ABSENT	ABSENT	absent	absent	absent	absent	0	absent	absent	absent	absent	absent	absent	0	notapplicable	0	not applicable	0	0	spacing	given counselling	referred
238	ilorinwest	URBAN	girls day sec sch Okoerin	christian	35-44	female	teacher	not indicated	ABSENT	ABSENT	absent	absent	absent	absent	0	absent	absent	absent	absent	absent	absent	0	notapplicable	0	not applicable	0	0	not applicable	given counselling	not applicable
239	ilorinwest	URBAN	girls day sec sch Okoerin	christian	35-44	female	teacher	University	ABSENT	ABSENT	absent	absent	absent	absent	0	cervical/labial	present	absent	absent	absent	absent	0	notapplicable	0	not applicable	0	0	not applicable	given counselling	not applicable
240	ilorinwest	URBAN	girls day sec sch Okoerin	islam	35-44	female	teacher	NCE	ABSENT	ABSENT	absent	absent	absent	absent	0	occlusal andcervical/labial/incisal	present	absent	absent	absent	absent	0	notapplicable	0	not applicable	0	0	not applicable	given counselling	not applicable
243	ilorinwest	URBAN	girls day sec sch Okoerin	islam	35-44	female	teacher	University	PRESENT	PRESENT	absent	absent	absent	absent	2	absent	absent	absent	fracture of tooth	present	absent	0	notapplicable	0	not applicable	0	0	not applicable	given counselling	referred
245	ilorinwest	URBAN	girls day sec sch Okoerin	christian	35-44	female	teacher	University	ABSENT	ABSENT	absent	absent	absent	absent	0	absent	absent	absent	absent	absent	absent	1	class1	0	not applicable	0	1	not applicable	given counselling	referred
246	ilorinwest	URBAN	girls day sec sch Okoerin	christian	35-44	female	teacher	University	ABSENT	ABSENT	absent	absent	absent	absent	0	absent	absent	absent	absent	absent	absent	0	notapplicable	0	not applicable	0	0	not applicable	given counselling	referred
248	ilorinwest	URBAN	girls day sec sch Okoerin	christian	35-44	male	teacher	not indicated	PRESENT	PRESENT	absent	absent	present	present	5	occlusal	present	absent	absent	absent	absent	1	class1	0	not applicable	0	1	not applicable	given counselling	referred
249	ilorinwest	URBAN	office,market etc	islam	35-44	male	skilled	primaryschool	ABSENT	ABSENT	absent	absent	absent	absent	0	occlusal andcervical/labial/incisal	present	absent	absent	absent	absent	0	notapplicable	0	not applicable	0	0	not applicable	given counselling	referred
250	irepodun	RURAL	Aperan community college	christian	12	male	unskilled	not indicated	PRESENT	PRESENT	absent	absent	present	absent	3	absent	absent	absent	absent	absent	absent	0	notapplicable	0	not applicable	0	0	not applicable	given counselling	referred
